# Supplementary material for: Towards improved ecosystem service assessments in marine systems: A systematic review and evaluation of effectiveness
Source: Ambio. 2025 Nov 7;55(7):1447–65. doi: 10.1007/s13280-025-02299-2 (PMC13230327; doi:10.1007/s13280-025-02299-2)
Supplement: Supplementary file 2 — Supplementary file2 (XLSX 49 KB) [file 13280_2025_2299_MOESM2_ESM.xlsx]

## Sheet: General Information
Ambio
Supplementary Information
Title: Towards Improved Ecosystem Service Assessments in Marine Systems: A Systematic Review and Evaluation of Effectiveness

## Sheet: SI - Annex E - Definitions
SI - Annex E - Thematic Grouping Definitions for the 23 PICO-Extracted Categories
This annex provides the definitions and thematic groupings for each of the 23 PICO-extracted categories. It details how the responses, both open-ended and predefined multiple-choice selections, were categorized into relevant themes.
Category	Group	Name	Definition
1. General Aim (Methodological Approach)	1.I ESA	Ecosystem Services Assessment	Studies focused on evaluating, quantifying, or modelling ecosystem services (e.g., specific methodologies, impact assessments, classifications).
	1.II EBM	Ecosystem-Based Management	Studies related to holistic approaches for management and conservation, integrating ecosystem services and stakeholder participation.
	1.III MSP	Marine Spatial Planning	Studies involving marine spatial planning, conflict/compatibility analyses between human activities and ecosystems.
	1.IV BC	Biodiversity Conservation	Research focused on biodiversity, ecological functions, and conservation of specific habitats or species.
	1.V HN	Human-Nature Interactions	Studies analysing how human activities affect or depend on ecosystem services.
	1.VI TM	Technological/Methodological Development	Innovations in technology or methodology applied to ecosystem service assessment or marine management.
2. General Aim (Thematic Approach)	2.I CFS	Conservation-Focused Studies	Research centred on biodiversity conservation, habitat or species protection, and strategies to mitigate environmental impacts.
	2.II EDF	Economic Development-Focused Studies	Studies prioritizing economic development or aiming to maximize socioeconomic benefits through sustainable exploitation or use of marine resources.
	2.III PMF	Policy and Management-Focused Studies	Research aimed at informing management or policy, including spatial planning, management strategies, and resolving conflicts between users.
	2.IV HNR	Human-Nature Relationship Studies	Studies exploring the interaction between humans and the marine environment, including social perceptions, usage patterns, and socioeconomic valuation of ecosystem services.
3. Geographical Region	3.I BS	Baltic Sea
	3.II WMS	Western Mediterranean Sea
	3.III SAO	South Atlantic Ocean
4. Marine Activity	4.I F	Fishing
	4.II MPA	Marine Protected Areas
	4.III OWF	Offshore Wind Farms
5. ESA Method		Method or Not Applicable
6. Class Methods	6.I	Systematic Review and Expert-Based Methodologies	Synthesis of data and expert knowledge to assess ecosystem services and human impacts.
	6.II	B. Modelling-Based Approaches	Mathematical or computational models to simulate ecosystem processes and human impacts.
	6.III	Framework-Based Approaches	Structured frameworks assessing drivers, activities, pressures, and impacts (DAPSIR).
	6.IV	Economic Valuation and Decision Support Approaches	Integrating economic data and decision-making in ESA, including trade-offs and policy support.
	6.V	Scenario-Based and Adaptive Management Approaches	Evaluating management options and alternative scenarios.
	6.VI	Integrated and Holistic Approaches	Integrating ecological, social, and economic dimensions for sustainable ecosystem management.
	NA	Not Applicable
7. ESA Tool		Tool or Not Applicable
8. Class tools	8.I EwE	Ecopath with Ecosim	Free ecological modelling software with three components: Ecopath (static mass-balance model), Ecosim (dynamic policy simulation), and Ecospace (spatial and temporal analysis for protected areas) (Christensen & Walters, 2024)
	8.II InVest	InVEST	Open-source software suite for mapping and valuing ecosystem goods and services, helping to understand, monitor, and conserve natural capital for human well-being (Natural Capital Project, 2025)
	8.III MAES	MAES	Mapping and Assessment of Ecosystems and Services, considered a tool for larger methods in this study, focused on ecosystem-based management (Maes et al., 2018)
	8.IV MYTILUS	MYTILUS	Cumulative impact assessment tool based on the CIA method, using spatial data on human activities and ecosystem components to evaluate environmental pressures (Bonnevie et al., 2022).
	8.V Netica	Netica Bayesian Network software	Software for building and analysing belief networks and influence diagrams, supporting inference and probability estimation in uncertain scenarios (Norsys Software Corp., 2014)
	NA	Not Applicable
9. ES Classification	9.I CICES	Common International Classification of Ecosystem Services
	9.II MEA	Millennium Ecosystem Assessment
	9.III TEEB	The Economics of Ecosystems and Biodiversity
	9.IV Other	Other systems, such as author-specific adaptation
	NR	Not reported
	NA	Not Applicable
10. Type of habitat		Coastal-Marine or Marine
11. ES Analysed		Description of the analysed ES
12. Mention of ES Cascade		Yes or No
13. Cascade part	13.I 1	Ecosystem components or ecosystem structures
	13.II 2	Ecosystem functions and processes
	13.III 3	Ecosystem Services
	13.IV 4	Benefits
	13.V 5	Values
14. Mention of Trade-offs?	14.I	Economic Development vs Conservation
	14.II	Conflicts Between Competing Activities
	14.III	Species and Ecosystem Interactions
	14.IV	Short-term Gains vs Long-term Sustainability
	14.V	Balancing Human and Ecosystem Needs
15. Policy implications	15.I	Stakeholder Engagement and Socio-economic Integration
	15.II	Adaptive and Integrated Management Approaches
	15.III	Conservation and Climate Change Mitigation
	15.IV	Spatial Planning and Governance
	15.V	Conflict Resolution and International Cooperation
	15.VI	Policy Tools and Regulatory Frameworks
16. Strengths	16.I	Stakeholder Inclusion
	16.II	Policy Relevance and Management Insights
	16.III	Scalable, Replicable, and Multi-Scale Approach
	16.IV	Socio-Ecological Integration and Ecosystem-Based Approach
	16.V	Spatial Analysis and Scenario Modelling
	16.VI	Holistic Approach and Conflict Resolution
17. Challenges	17.I	Limited Number of Experts and Potential for Expert Bias
	17.II	Knowledge Gaps and Challenges in the Applicability of ESA
	17.III	Challenges in Multi-Scale Integration
	17.IV	Problems with Data: Gaps, Collection, and Reliability
	17.V	Economic Interests vs. Sustainability Goals
	17.VI	Lack of Environmental Policy and Management Involvement
	17.VII	Uncertainty and Simplification in Modelling and Long-Term Projections
	NA	Not Applicable
18. General Conceptual Framing	18.I	Methodological Approach	Encompasses tools and methodologies for data collection, analysis, and interpretation.
	18.II	Blue Economy and Economic Value	Focuses on balancing marine resource use with conservation through ecosystem service valuation.
	18.III	Ecosystem-Based Management	Uses ecosystem-based sustainability as the primary management framework.
	18.IV	Marine Spatial Planning and Governance	Integrates spatial planning and governance to manage marine resources and MPAs.
	18.V	ES, Ecological and Biophysical processes	Examines ecosystem services and key ecological processes like eutrophication and carbon sequestration.
	18.VI	Socio-Ecological System and LSI	Applies SES and LSI frameworks to analyse marine-coastal dynamics.
19. Methodology type	19.I Quali	Qualitative
	19.II Quanti	Quantitative
	19.III Mix	Mixed approach
20. Time Scale	20.I Historical	Historical Changes
	20.II SingleP	Single Point in time
	20.III ShortS	Short and medium term future scenario
	20.IV LongF	Long-term scenario
	NR	Not Reported
	NA	Not Applicable
21. Spatial Scale	21.I L	Local
	21.II SubN	Subnational
	22.III N	National
	21.IV SupraN	Supranational
	21.V G	Global
22. Integration of ES concept		Analytical or General
23. Type of data		Primary data; Simple Statistics; Expert Opinions; Model Data; Proxy Data; Other (the category Other includes historical data, secondary data (from other studies), grey literature, official data from government institutions, and socio-economic data from national sources)

## Sheet: SI - Annex E - Analysis
SI - Annex E - Thematic Group Assignment for Each Case Study
This annex presents the thematic group assigned to each of the 23 PICO-extracted categories for every case study included in the review. Each case study is classified according to the thematic group that best represents the content and focus of the responses within each category.
Abbreviations, group classifications, and definitions of each category are provided in SI – Annex E - Definitions.
Case-study	1. General Aim (Methodological Approach)						2. General Aim (Thematic Approach)				3. Geographical Region			4. Marine Activity			5. ESA Method	6. Class Methods							7. ESA Tool	8. Class tools						9. ES Classification						10. Type of habitat	11. ES Analyzed	12. Mention of ES Cascade	13. Cascade part					14. Mention of Trade-offs?
	1.I ESA	1.II EBM	1.III MSP	1.IV BC	1.V HN	1.VI TM	2.I CFS	2.II EDF	2.III PMF	2.IV HNR	3.I BS	3.II WMS	3.III SAO	4.I F	4.II MPA	4.III OWF		6.I	6.II	6.III	6.IV	6.V	6.VI	NA		8.I EwE	8.II InVest	8.III MAES	8.IV MYTILUS	8.V Netica	NA	9.I CICES	9.II MEA	9.III TEEB	9.IV Other	NR	NA				13.I 1	13.II 2	13.III 3	13.IV 4	13.V 5	14.I	14.II	14.III	14.IV
1 Ville d'Avray et al., (2019)	X			X					X	X		X		X			Method	X							Not applicable						X	X	X					Coastal-Marine	Provisioning (e.g., food, red coral harvesting); Regulating (e.g., carbon sequestration, water filtration); Cultural (e.g., diving, biodiversity enjoyment, research inspiration); Supporting (e.g., nursery habitats, refuge for species).	Yes	X		X
2 Vieira Paiva et al., (2023)				X	X			X	X	X			X	X	X		Method	X			X				Not applicable						X					X		Marine	Provisioning (Supply of carbonate materials for fertilizers; animal feed; and other industrial uses); Regulating (Climate regulation, carbon sequestration, water quality maintenance); Supporting (Habitat provision for commercially and ecologically important species)	No		X	X		X	X
3 Karydis (2023)	X				X			X	X		X	X		X			Method	X			X				Not applicable						X					X		Coastal-Marine	Mentioned but not analysed. Provisioning(Fisheries productivity); Regulating (Water quality regulation); Cultural (Tourism and recreation opportunities); Supporting (Biodiversity maintenance)	No		X	X			X		X
4 Uusital et al., (2023)		X				X			X		X			X			Method	X	X			X			Not applicable						X						X	Coastal-Marine	Provisioning (Fisheries production); Regulating and supporting (Biodiversity maintenance); Cultural (Recreational value of water clarity and species abundance).	No	X	X	X			X
5 Flávio et al., (2023)					X			X		X	X			X	X	X	Method	X				X	X		Not applicable						X						X	Marine	Provisioning (Fish biomass and density); Regulating (Foraging areas with increased prey density); Supporting (Spawning and nursery areas for species like cod and herring; Migration stepping stones for various fish species)	No	X	X	X	X		X	X
6 Hyytiäinen et al., (2019)	X					X				X	X			X			Method		X			X			Tool	X										X		Marine	Provisioning (Migration stepping stones for various fish species); Cultural (Number of summer days with cyanobacterial blooms); Supporting (Primary production)	NA		X	X	X		X	X	X
7 Bastardue & Brown (2020)						X			X		X			X			Method	X		X					Not applicable						X						X	Marine	Provisioning (Fisheries landings); Supporting (habitats)	No		X	X			X		X
8 Sundblad et al., (2020)				X				X			X			X			Method		X		X				Not applicable						X					X		Marine	Provisioning (fish biomass); Cultural (Recreational fisheries value)	No		X	X		X	X	X	X
9 von Thenen et al., (2023)	X				X				X		X			X	X		Method	X				X			Not applicable						X	X						Coastal-Marine	Provisioning (Cultivated plants in aquaculture; Wild plants; Cultivated animals in aquaculture; Wild animals; minerals; sea space); Regulating and Maintenance (Bioremediation; Nutrient Regulation; Sediment stabilization and relocation; Gamete and seed dispersal; Nursery populations and habitats maintenance; Biodiversity water column; Biodiversity benthic; Habitat diversity; Regulating carbon); Cu…	No			X			X	X
10 Hammer et al., (2003)					X					X	X			X			Method					X	X		Not applicable						X					X		Coastal-Marine	The paper analyses ecosystem services related to fish resources, such as Provisioning (Food and primary production); Regulating and Maintenance (regulation of food web dynamics; Sediment regulation; water quality regulation); Cultural (Recreational fishing; Biodiversity appreciation); Supporting (Habitat provision; Nutrient cycling; Trophic connectivity). However, since it does not follow any spe…	No		X	X	X		X	X
11 Gasalla et al., (2004)		X				X		X	X				X	X			Method		X			X			Tool	X										X		Coastal-Marine	Provisioning Services (Fisheries resources (squid, sardine, shrimp)); Regulating Services (Biodiversity conservation and trophic dynamics maintenance)	No	X	X	X		X	X		X
12 Thrush & Dayton (2010)		X		X			X		X			X		X	X		Method						X		Not applicable						X					X		Marine	Provisioning (Food from fisheries); Regulating (Resilience, sediment biogeochemical processes); Supporting (Biodiversity, nutrient cycling)	No	X	X	X			X			X
13 Le Cornu et al., (2014)		X	X						X	X		X		X	X		Method	X					X		Not applicable						X					X		Marine	It mention: provisioning services, regulating services, cultural services	No		X	X	X	X	X	X	X
14 Ressurreição et al., (2012)						X		X			X			X			Method				X				Not applicable						X					X		Marine	Not explicitly detailed	No	X		X		X	X
15 Firth et al., (2016)	X									X	X					X	Not applicable							X	Not applicable						X					X		Coastal-Marine	Provisioning (Fisheries enhancement); Regulating (Coastal protection; Carbon sequestration); Supporting (Biodiversity support)	No		X	X		X	X
16 Maldonado et al., (2022)		X				X		X		X		X		X	X		Not applicable							X	Tool					X						X		Coastal-Marine	Not explicitly detailed	No	X	X			X	X	X
17 Ellif & Kikuchi (2017)		X							X				X	X	X		Not applicable							X	Tool		X								X			Coastal-Marine	Provision Service (Natural production of food; ornamental resources; Aquarium resources); Cultural (recreation and tourism opportunities; historical/cultural tourism); Supporting Services (Habitat maintenance).	No	X	X	X			X
18 Kincaid et al., (2017)		X		X			X					X		X	X		Method	X							Not applicable						X					X		Marine	Not explicitly detailed	No		X		X		X
19 Topor et al., (2019)				X			X						X		X		Method	X							Not applicable						X					X		Marine	Not applicable	No		X						X
20 Oinonen et al., (2016)						X			X		X				X		Method		X		X		X		Not applicable						X						X	Marine	Some of the measures analysed in the paper can be translated into Ecosystem Services (ES), although the term or classification is not directly apply. M7 - Implement national strategy for the Baltic Salmon and sea trout (Service: Provisioning service—supporting fish stocks for sustainable use). M9 - Incorporate conservation objectives of the marine protected areas into marine spatial plans (Servic…	No		X	X		X	X		X	X
21 Möllmann & Diekmann (2012)		X							X		X			X			Method			X					Not Applicable						X						X	Marine	Not explicitly detailed	Yes	X	X	X			X		X
22 Firme Herbst et al., (2019)	X	X			X			X	X				X	X			Method		X	X					Not applicable						X		X					Coastal-Marine	Provisioning (Food; Geological resource; Energy (oil)); Cultural (Navigation; leisure and recreation; Contemplation and aesthetics; Historical heritage and cultural; Scenic beauty; Educational knowledge and value systems; Sense of belonging; Logistic support)	No			X
23 Bryhn et al., (2020)	X					X		X		X	X			X		X	Method	X		X	X				Not applicable						X				X			Marine	Provisioning (Food; Raw material; Genetic resources; Ornamental resources; Energy); Regulating and supporting (Biogeochemical cycling; Primary production; Food web dynamics; Biodiversity; Habitat; Resilience; Climate and atmospheric regulation; Sediment retention; Regulation of eutrophication; Biological regulation; Regulation of toxic substances); Cultural (Recreation; Aesthetic values; Science …	Yes		X	X	X			X	X
24 Scemama et al., (2020)	X					X	X		X			X		X	X		Method	X	X	X					Not applicable						X		X					Marine	Provisioning (Urchins; Octopuses; Fishes; Crustaceans; Shellfish); Regulation (Climate regulation; Purification capacity; Coastal protection); Cultural (Marine landscape; Sub-marine landscape; Acoustic landscape; Wrecks; Observation of flagship species; Education; research; Recreational fishing; Arts); Heritage dimensions (Historical dimension; Natural capital; Cultural anchoring); Support (Troph…	Yes		X	X	X	X		X
25 Muñoz et al., (2018)	X		X							X		X		X	X	X	Method		X						Not applicable						X						X	Marine	Provisioning (Food production); Support (Nursery areas)	No		X	X			X	X
26 Picone et al., (2017)					X	X		X		X		X		X	X		Method		X		X				Not applicable						X			X				Marine	Not explicitly detailed	No		X	X		X	X
27 Armoskaitė et al., (2020)	X		X			X	X			X	X			X			Not applicable							X	Tool			X				X						Marine	Provisioning (Wild algae; Plant energy; Materials from algae; Wild fish (pelagic herring; pelagic-sprat; bentic-flunder; benthic-cod; benthic-round goy, eelpout); fishmeal); Regulation and Maintenance (Nutrient regulation; Hazardous substances accumulation and transformation; physicochemical retention of pollutants; Carbon Sequestration); Cultural (Water environment for recreation; for science & …	Yes	X	X	X
28 Veidemane et al., (2017)	X		X			X			X		X			X		X	Method			X			X		Not applicable						X	X						Marine	Provisioning (Wild animals and their outputs; Wild plants, algae and their outputs); Regulating and Maintenance (Bioremediation by micro-organisms, algae, plants, and animals; Filtration by animals; Maintaining of nursery population; global climate regulation); Cultural (experiential and physical use of land-/seascapes)	No		X	X	X		X
29 Inácio et al., (2020)	X						X		X		X			X		X	Not applicable							X	Not applicable						X	X						Coastal-Marine	Provisioning, regulating and Maintenance, and cultural ecosystem services.	No	X	X	X	X	X	X
30 Corrales et al., (2020)				X	X		X			X		X		X	X		Not applicable							X	Tool	X										X		Marine	Not explicitly detailed	No	X	X	X			X			X
31 Armoskaitė et al., (2023)	X		X			X			X	X	X			X			Method			X					Tool		X					X						Marine	Provisioning (Wild algae; Plant energy; Materials from algae; Wild fish (pelagic herring; pelagic-sprat; bentic-flunder; benthic-cod; benthic-round goy, eelpout); fishmeal); Regulation and Maintenance (Nutrient regulation; Hazardous substances accumulation and transformation; physicochemical retention of pollutants; Carbon Sequestration); Cultural (Water environment for recreation; for science & …	Yes	X	X	X	X	X	X	X
32 Socrate et al., (2024)	X		X						X	X			X	X	X		Method			X			X		Not applicable						X	X						Marine	Provisioning (Food; Genetic material; Energy; Mineral substances used as material); Regulating and Maintenance (Mediation of hazardous substances and contaminants; Maintenance of the life cycle, habitats, and genetic material; Maintenance of water conditions; Regulation of air/atmospheric quality); Cultural (Scientific research; Education; Spiritual, symbolic or legacy significance; Cultural and …	Yes		X	X	X		X	X
33 Socrate & Verón (2022)	X		X						X	X			X	X	X		Method	X		X			X		Not applicable						X						X	Marine	Not explicitly detailed	No	X	X	X			X	X
34 Delfante de Padua Cardoso et al., (2020)					X			X		X			X	X	X		Method		X						Not applicable						X					X		Marine	Not applicable	No			X			X	X
35 Brun et al., (2024)	X				X					X			X	X	X		Method			X			X		Not applicable						X					X		Coastal-Marine	Not explicitly detailed	No	X	X	X				X	X
[truncated: 41 more columns]

## Sheet: SI - Annex F
SI - Annex F -Effectiveness ESA Ranking
The evaluation table presents the results of the assessment across the 35 ESA case studies. Problems and corresponding questions are listed as columns, while case studies are organized in rows. Each study was scored (0, 1, or 2 points) based on how effectively it addressed each question, using information extracted from the review.
The final column displays an overall effectiveness score for each method or tool, with colour coding to facilitate quick identification of high- and low-performing approaches. Additional filtering options enable users to explore trends based on activity type, geographic region, or problem focus.
Abbreviation: Act = Marine Activity related to the case study; GR = Geographical region focused on in the case study; Method/Tool = Whether a method, a tool, or both are considered in the case study; Total = Total score in the ESA ranking
	Problem 1			Problem 2			Problem 3			Problem 4			Problem 5			Problem 6			Act	GR	Method/Tool	Total
Case-study	Q. 1.1.	Q. 1.2.	Q. 1.3.	Q. 2.1.	Q. 2.2.	Q. 2.3.	Q. 3.1.	Q. 3.2.	Q. 3.3.	Q. 4.1.	Q. 4.2.	Q. 4.3.	Q. 5.1.	Q. 5.2.	Q. 5.3.	Q. 6.1.	Q. 6.2.	Q. 6.3.
1 Ville d'Avray et al., (2019)	0	2	2	1	0	2	2	2	2	1	1	2	1	1	0	2	1	1	F	WMS	Method	23
2 Vieira Paiva et al., (2023)	0	1	2	2	2	2	0	0	0	1	2	1	1	1	1	2	2	2	F; MPA	SAO	Method	22
3 Karydis (2023)	2	2	1	2	2	1	0	0	0	1	2	2	1	2	2	1	1	1	F	BS; WMS	Method	23
4 Uusital et al., (2023)	0	1	2	2	1	1	2	1	2	2	1	2	1	1	0	1	2	2	F	BS	Method	24
5 Flávio et al., (2023)	2	2	1	2	2	1	0	0	0	1	1	2	1	1	0	1	1	2	F; MPA; OWF	BS	Method	20
6 Hyytiäinen et al., (2019)	2	2	2	2	2	1	0	0	0	2	2	2	1	2	0	1	2	1	F	BS	Method/Tool	24
7 Bastardue & Brown (2020)	2	2	2	2	1	2	0	0	0	1	2	2	1	1	0	1	1	1	F	BS	Method	21
8 Sundblad et al., (2020)	0	2	2	1	1	1	0	0	0	2	2	2	1	1	1	1	2	1	F	BS	Method	20
9 von Thenen et al., (2023)	1	2	2	2	2	1	1	1	1	1	1	1	1	2	1	2	2	2	F; MPA	BS	Method	26
10 Hammer et al., (2003)	1	2	2	2	0	1	0	0	0	1	2	2	1	2	0	1	2	1	F	BS	Method	20
11 Gasalla et al., (2004)	0	1	2	2	1	1	0	0	0	1	1	1	1	2	0	1	1	2	F	SAO	Method/Tool	17
12 Thrush & Dayton (2010)	1	2	2	2	1	1	0	0	0	1	1	2	2	1	1	1	2	2	F; MPA	WMS	Method	22
13 Le Cornu et al., (2014)	2	2	1	2	1	2	2	1	0	1	1	2	1	1	1	1	1	2	F; MPA	WMS	Method	24
14 Ressurreição et al., (2012)	2	2	2	2	1	1	2	0	0	1	1	2	1	2	0	1	2	1	F	BS	Method	23
15 Firth et al., (2016)	2	2	1	1	0	0	0	0	0	0	1	1	1	2	0	1	1	2	OWF	NA	Not applicable	15
16 Maldonado et al., (2022)	2	2	1	2	1	2	2	1	1	1	2	2	1	1	0	0	1	1	F; MPA	WMS	Tool	23
17 Ellif & Kikuchi (2017)	0	1	1	2	1	1	0	0	0	2	1	2	1	1	1	1	2	2	F; MPA	SAO	Tool	19
18 Kincaid et al., (2017)	2	2	2	2	1	2	2	1	0	1	1	2	1	1	1	0	1	2	F; MPA	WMS	Method	24
19 Topor et al., (2019)	2	1	1	1	1	1	0	0	0	1	1	1	1	0	0	0	1	1	MPA	SAO	Method	13
20 Oinonen et al., (2016)	0	2	2	2	1	1	1	0	1	1	2	2	1	1	1	1	2	2	MPA	BS	Method	23
21 Möllmann & Diekmann (2012)	2	2	2	2	1	1	0	0	0	1	2	2	1	2	1	0	1	2	F	BS	Method	22
22 Firme Herbst et al., (2019)	0	1	2	1	1	1	2	0	1	2	2	2	1	1	1	2	2	2	F	SAO	Method	24
23 Bryhn et al., (2020)	0	1	2	1	1	1	2	0	1	1	2	2	1	0	0	2	2	2	F; OWF	BS	Method	21
24 Scemama et al., (2020)	0	1	2	1	1	1	2	0	1	1	2	2	1	0	0	2	2	2	F; MPA	WMS	Method	21
25 Muñoz et al., (2018)	0	2	2	2	1	1	0	0	0	1	2	2	1	1	1	1	1	1	F; MPA; OWF	WMS	Method	19
26 Picone et al., (2017)	0	1	2	2	2	2	0	0	0	1	1	1	1	1	1	0	2	2	F; MPA	WMS	Method	19
27 Armoskaitė et al., (2020)	0	1	2	2	1	2	2	0	1	1	2	2	1	0	1	2	2	2	F	BS	Tool	24
28 Veidemane et al., (2017)	0	1	2	1	0	1	2	0	1	1	2	2	1	0	0	2	2	1	F; OWF	BS	Method	19
29 Inácio et al., (2020)	2	2	2	1	2	2	2	0	1	2	1	0	1	0	2	1	2	1	F; OWF	BS	Not applicable	24
30 Corrales et al., (2020)	0	1	2	1	0	1	1	0	0	1	2	2	1	2	2	1	2	1	F; MPA	WMS	Tool	20
31 Armoskaitė et al., (2023)	1	2	2	2	0	2	1	1	1	2	2	2	1	2	2	2	2	2	F	BS	Tool	29
32 Socrate et al., (2024)	0	2	2	2	1	2	1	0	1	1	1	2	1	0	0	2	2	1	F; MPA	SAO	Method	21
33 Socrate & Verón (2022)	0	2	2	2	1	2	0	0	0	2	1	2	1	0	0	1	2	1	F; MPA	SAO	Method	19
34 Delfante de Padua Cardoso et al., (2020)	0	1	1	1	0	1	0	0	0	1	2	2	1	0	0	1	1	1	F; MPA	SAO	Method	13
35 Brun et al., (2024)	0	2	2	2	0	1	0	0	0	2	2	2	1	1	0	0	2	1	F; MPA	SAO	Method	18
10 Principles of Effectiveness	Scalability and Flexibility	Scalability and Flexibility	Integration of Multiple Dimensions	Policy Relevance	Policy Relevance	Policy Relevance	Stakeholder Engagement	Stakeholder Engagement	Stakeholder Engagement	Comprehensive Scope	Scientific Rigor	Scientific Rigor/ Transparency and reproducibility	Practical feasibility	Dynamic and Adaptive	Dynamic and Adaptive	Comprehensive Scope	Integration of Multiple Dimensions/ Interdisciplinary Approach	Comprehensive Scope
Specific evaluation questions	1.1 Does the method/tool address multiple geopolitical and/or geographical scales in its analysis?	1.2 Is the method/tool adaptable to different scales (local, regional, global)?	1.3 Does it integrate ecological, social, and economic dimensions effectively?	2.1 Does the method/tool produce results directly relevant to policy-making?	2.2 Does it help in aligning with national and/or transnational policies?	2.3 Does it offer actionable insights for spatial and temporal management (e.g., MSP)?	3.1 Does the method/tool explicitly include stakeholder engagement in the assessment process?	3.2 Does it incorporate marginalized or less-represented stakeholder groups?	3.3 Does it enhance perceived legitimacy of decisions among stakeholders?	4.1 Does the method/tool address specific knowledge gaps in ESA?	4.2 Is the methodology scientifically rigorous, based on empirical data?	4.3 Does it provide transparent and reproducible processes?	5.1 Is the method/tool practical in terms of data, time, and expertise required?	5.2 Can it adapt to new data or changing ecosystem conditions over time?	5.3 Does it assess future scenarios or long-term sustainability?	6.1 Does the method/tool assess the full range of ES (provisioning, regulating, cultural, and supporting)?	6.2 Does it employ a holistic, interdisciplinary approach in its evaluation?	6.3 Does it reflect an ecosystem-based management perspective?
